# Supplementary material for: The Experiences of Family Members of Patients Discharged from Intensive Care Unit: A Systematic Review of Qualitative Studies
Source: Nurs Rep. 2024 Jun 14;14(2):1504–16. doi: 10.3390/nursrep14020113 (PMC11206407; doi:10.3390/nursrep14020113)
Supplement: Supplementary file 1 [file nursrep-14-00113-s001.zip]

Archive with 1 entries (1 files):
- nursrep-3019925-supplementary.pdf
